# Supplementary material for: Antigenic properties of the SARS-CoV-2 nucleoprotein are altered by the RNA admixture
Source: PeerJ. 2022 Jan 7;10:e12751. doi: 10.7717/peerj.12751 (PMC8744485; doi:10.7717/peerj.12751)
Supplement: Supplemental Information 14 — As acquired by the flatbed scanner or video camera. [file peerj-10-12751-s014.zip]

Archive with 7 entries (7 files):
- NP_Fig_1_F.bmp
- NP_Fig_1_F.tif
- NP_Fig_2_A.tif
- NP_Fig_2_B.tif
- NP_Fig_S1_1.tif
- NP_Fig_1_B.tif
- NP_Fig_1_C.tif
