# Supplementary material for: Antigenic properties of the SARS-CoV-2 nucleoprotein are altered by the RNA admixture
Source: PeerJ. 2022 Jan 7;10:e12751. doi: 10.7717/peerj.12751 (PMC8744485; doi:10.7717/peerj.12751)
Supplement: Supplemental Information 17 [file peerj-10-12751-s017.zip]

Archive with 40 entries (40 files):
- .RData
- .Rhistory
- README
- S01.csv
- S02.csv
- S03.csv
- S04.csv
- S05.csv
- S06.csv
- S07.csv
- S08.csv
- S09.csv
- S10.csv
- S11.csv
- S12.csv
- S13.csv
- S14.csv
- S15.csv
- S16.csv
- S17.csv
- S18.csv
- S19.csv
- S20.csv
- S21.csv
- S22.csv
- S23.csv
- S24.csv
- S25.csv
- S26.csv
- S27.csv
- S28.csv
- S29.csv
- S30.csv
- S31.csv
- S32.csv
- S33.csv
- S34.csv
- S35.csv
- S36.csv
- S37.csv
