# Supplementary material for: Antigenic properties of the SARS-CoV-2 nucleoprotein are altered by the RNA admixture
Source: PeerJ. 2022 Jan 7;10:e12751. doi: 10.7717/peerj.12751 (PMC8744485; doi:10.7717/peerj.12751)
Supplement: Supplemental Information 17 [file peerj-10-12751-s017.zip › README]

Source data descpition
37 datasets - 37 serum samples, first 24 - positive, rest - negative
n=3 for all samples
Datasets structure:
"""
1,2,3
OD 25600 pure NP
OD 6400 pure NP
OD 1600 pure NP
OD 400 pure NP
OD 25600 NP-RNA
OD 6400 NP-RNA
OD 1600 NP-RNA
OD 400 NP-RNA
"""
