# Supplementary material for: Antigenic properties of the SARS-CoV-2 nucleoprotein are altered by the RNA admixture
Source: PeerJ. 2022 Jan 7;10:e12751. doi: 10.7717/peerj.12751 (PMC8744485; doi:10.7717/peerj.12751)
Supplement: Supplemental Information 17 [file peerj-10-12751-s017.zip › S01.csv]

	X1	X2	X3
1	0.264	0.261	0.263
2	0.409	0.389	0.405
3	1.094	1.05	0.999
4	2.53	2.468	2.46
5	0.198	0.196	0.371
6	0.262	0.243	0.389
7	0.543	0.557	0.548
8	1.63	1.617	1.607
