# Supplementary material for: Antigenic properties of the SARS-CoV-2 nucleoprotein are altered by the RNA admixture
Source: PeerJ. 2022 Jan 7;10:e12751. doi: 10.7717/peerj.12751 (PMC8744485; doi:10.7717/peerj.12751)
Supplement: Supplemental Information 17 [file peerj-10-12751-s017.zip › S02.csv]

	X1	X2	X3
1	0.244	0.243	0.246
2	0.355	0.362	0.359
3	1.05	1.054	1.06
4	1.936	1.889	1.922
5	0.191	0.224	0.197
6	0.262	0.268	0.257
7	0.808	0.824	0.807
8	1.271	1.323	1.31
