# Supplementary material for: Antigenic properties of the SARS-CoV-2 nucleoprotein are altered by the RNA admixture
Source: PeerJ. 2022 Jan 7;10:e12751. doi: 10.7717/peerj.12751 (PMC8744485; doi:10.7717/peerj.12751)
Supplement: Supplemental Information 17 [file peerj-10-12751-s017.zip › S03.csv]

	X1	X2	X3
1	0.963	0.971	1.008
2	1.849	1.977	2.161
3	2.433	2.376	2.269
4	3.084	3.054	3.189
5	0.382	0.411	0.427
6	0.752	0.792	0.736
7	1.203	1.377	1.203
8	1.944	2.168	1.828
