# Supplementary material for: Antigenic properties of the SARS-CoV-2 nucleoprotein are altered by the RNA admixture
Source: PeerJ. 2022 Jan 7;10:e12751. doi: 10.7717/peerj.12751 (PMC8744485; doi:10.7717/peerj.12751)
Supplement: Supplemental Information 17 [file peerj-10-12751-s017.zip › S04.csv]

	X1	X2	X3
1	0.35	0.329	0.338
2	0.639	0.678	0.629
3	1.469	1.473	1.424
4	2.719	2.69	2.575
5	0.226	0.282	0.206
6	0.29	0.267	0.266
7	0.577	0.645	0.555
8	1.569	1.523	1.561
