# Supplementary material for: Antigenic properties of the SARS-CoV-2 nucleoprotein are altered by the RNA admixture
Source: PeerJ. 2022 Jan 7;10:e12751. doi: 10.7717/peerj.12751 (PMC8744485; doi:10.7717/peerj.12751)
Supplement: Supplemental Information 17 [file peerj-10-12751-s017.zip › S05.csv]

	X1	X2	X3
1	0.484	0.475	0.463
2	1.424	1.339	1.365
3	2.445	2.32	2.393
4	3.53	3.354	3.392
5	0.285	0.279	0.268
6	0.653	0.643	0.644
7	1.814	1.806	1.809
8	2.786	2.771	2.742
