# Supplementary material for: Antigenic properties of the SARS-CoV-2 nucleoprotein are altered by the RNA admixture
Source: PeerJ. 2022 Jan 7;10:e12751. doi: 10.7717/peerj.12751 (PMC8744485; doi:10.7717/peerj.12751)
Supplement: Supplemental Information 17 [file peerj-10-12751-s017.zip › S06.csv]

	X1	X2	X3
1	0.258	0.249	0.247
2	0.414	0.412	0.405
3	1.076	1.032	1.06
4	2.287	2.085	2.123
5	0.225	0.241	0.206
6	0.376	0.287	0.277
7	0.766	0.771	0.771
8	1.109	1.153	1.179
