# Supplementary material for: Antigenic properties of the SARS-CoV-2 nucleoprotein are altered by the RNA admixture
Source: PeerJ. 2022 Jan 7;10:e12751. doi: 10.7717/peerj.12751 (PMC8744485; doi:10.7717/peerj.12751)
Supplement: Supplemental Information 17 [file peerj-10-12751-s017.zip › S07.csv]

	X1	X2	X3
1	0.269	0.302	0.254
2	0.501	0.471	0.481
3	1.529	1.542	1.499
4	3.326	3.326	3.502
5	0.243	0.24	0.234
6	0.446	0.437	0.422
7	0.948	0.911	0.913
8	1.929	1.759	1.786
