# Supplementary material for: Antigenic properties of the SARS-CoV-2 nucleoprotein are altered by the RNA admixture
Source: PeerJ. 2022 Jan 7;10:e12751. doi: 10.7717/peerj.12751 (PMC8744485; doi:10.7717/peerj.12751)
Supplement: Supplemental Information 17 [file peerj-10-12751-s017.zip › S08.csv]

	X1	X2	X3
1	0.235	0.235	0.232
2	0.338	0.325	0.315
3	1.28	1.256	1.225
4	2.859	2.868	2.859
5	0.172	0.172	0.177
6	0.196	0.213	0.211
7	0.805	0.812	0.835
8	2.454	2.434	2.434
