# Supplementary material for: Antigenic properties of the SARS-CoV-2 nucleoprotein are altered by the RNA admixture
Source: PeerJ. 2022 Jan 7;10:e12751. doi: 10.7717/peerj.12751 (PMC8744485; doi:10.7717/peerj.12751)
Supplement: Supplemental Information 17 [file peerj-10-12751-s017.zip › S09.csv]

	X1	X2	X3
1	0.336	0.34	0.339
2	0.766	0.738	0.706
3	2.092	2.097	1.263
4	3.554	3.253	3.253
5	0.336	0.34	0.339
6	0.858	0.828	0.837
7	1.728	1.729	1.728
8	2.655	2.701	2.655
