# Supplementary material for: Antigenic properties of the SARS-CoV-2 nucleoprotein are altered by the RNA admixture
Source: PeerJ. 2022 Jan 7;10:e12751. doi: 10.7717/peerj.12751 (PMC8744485; doi:10.7717/peerj.12751)
Supplement: Supplemental Information 17 [file peerj-10-12751-s017.zip › S10.csv]

	X1	X2	X3
1	0.285	0.279	0.268
2	0.639	0.806	0.639
3	1.906	2.548	1.851
4	3.354	3.53	3.354
5	0.285	0.279	0.268
6	0.653	0.643	0.644
7	1.614	1.606	1.609
8	2.886	2.871	2.842
