# Supplementary material for: Antigenic properties of the SARS-CoV-2 nucleoprotein are altered by the RNA admixture
Source: PeerJ. 2022 Jan 7;10:e12751. doi: 10.7717/peerj.12751 (PMC8744485; doi:10.7717/peerj.12751)
Supplement: Supplemental Information 17 [file peerj-10-12751-s017.zip › S11.csv]

	X1	X2	X3
1	0.243	0.287	0.246
2	0.323	0.379	0.339
3	0.751	0.864	0.778
4	1.043	1.059	1.065
5	0.243	0.287	0.246
6	0.323	0.379	0.339
7	0.551	0.564	0.678
8	1.043	1.059	1.065
