# Supplementary material for: Antigenic properties of the SARS-CoV-2 nucleoprotein are altered by the RNA admixture
Source: PeerJ. 2022 Jan 7;10:e12751. doi: 10.7717/peerj.12751 (PMC8744485; doi:10.7717/peerj.12751)
Supplement: Supplemental Information 17 [file peerj-10-12751-s017.zip › S12.csv]

	X1	X2	X3
1	0.368	0.334	0.33
2	0.872	0.741	0.673
3	2.501	2.237	2.114
4	3.349	3.349	3.407
5	0.263	0.255	0.245
6	0.458	0.458	0.396
7	1.335	1.293	1.075
8	2.565	2.404	2.203
