# Supplementary material for: Antigenic properties of the SARS-CoV-2 nucleoprotein are altered by the RNA admixture
Source: PeerJ. 2022 Jan 7;10:e12751. doi: 10.7717/peerj.12751 (PMC8744485; doi:10.7717/peerj.12751)
Supplement: Supplemental Information 17 [file peerj-10-12751-s017.zip › S13.csv]

	X1	X2	X3
1	0.189	0.195	0.201
2	0.236	0.218	0.236
3	0.908	0.946	1.019
4	2.22	1.659	2.784
5	0.178	0.183	0.183
6	0.188	0.183	0.183
7	0.68	0.744	0.743
8	1.429	1.44	1.286
