# Supplementary material for: Antigenic properties of the SARS-CoV-2 nucleoprotein are altered by the RNA admixture
Source: PeerJ. 2022 Jan 7;10:e12751. doi: 10.7717/peerj.12751 (PMC8744485; doi:10.7717/peerj.12751)
Supplement: Supplemental Information 17 [file peerj-10-12751-s017.zip › S14.csv]

	X1	X2	X3
1	0.311	0.332	0.276
2	0.471	0.427	0.433
3	1.429	1.44	1.286
4	3.191	3.048	3.09
5	0.23	0.236	0.236
6	0.325	0.318	0.332
7	0.852	0.838	0.898
8	2.053	2.139	2.167
