# Supplementary material for: Antigenic properties of the SARS-CoV-2 nucleoprotein are altered by the RNA admixture
Source: PeerJ. 2022 Jan 7;10:e12751. doi: 10.7717/peerj.12751 (PMC8744485; doi:10.7717/peerj.12751)
Supplement: Supplemental Information 17 [file peerj-10-12751-s017.zip › S15.csv]

	X1	X2	X3
1	0.23	0.238	0.235
2	0.259	0.237	0.292
3	0.596	0.597	0.595
4	2.23	2.23	2.23
5	0.179	0.176	0.178
6	0.172	0.182	0.182
7	0.449	0.445	0.443
8	1.598	1.598	1.598
