# Supplementary material for: Antigenic properties of the SARS-CoV-2 nucleoprotein are altered by the RNA admixture
Source: PeerJ. 2022 Jan 7;10:e12751. doi: 10.7717/peerj.12751 (PMC8744485; doi:10.7717/peerj.12751)
Supplement: Supplemental Information 17 [file peerj-10-12751-s017.zip › S16.csv]

	X1	X2	X3
1	0.273	0.286	0.271
2	0.42	0.429	0.423
3	1.272	1.24	1.242
4	3.087	3.225	3.35
5	0.246	0.222	0.243
6	0.339	0.309	0.289
7	0.681	0.653	0.663
8	2.141	1.759	1.88
