# Supplementary material for: Antigenic properties of the SARS-CoV-2 nucleoprotein are altered by the RNA admixture
Source: PeerJ. 2022 Jan 7;10:e12751. doi: 10.7717/peerj.12751 (PMC8744485; doi:10.7717/peerj.12751)
Supplement: Supplemental Information 17 [file peerj-10-12751-s017.zip › S17.csv]

	X1	X2	X3
1	0.477	0.43	0.438
2	0.958	0.869	0.876
3	2.699	2.307	2.331
4	3.45	3.45	3.488
5	0.269	0.258	0.247
6	0.471	0.417	0.37
7	1.391	1.276	0.877
8	2.825	2.746	1.643
