# Supplementary material for: Antigenic properties of the SARS-CoV-2 nucleoprotein are altered by the RNA admixture
Source: PeerJ. 2022 Jan 7;10:e12751. doi: 10.7717/peerj.12751 (PMC8744485; doi:10.7717/peerj.12751)
Supplement: Supplemental Information 17 [file peerj-10-12751-s017.zip › S18.csv]

	X1	X2	X3
1	0.906	0.977	0.881
2	2.203	2.029	2.028
3	2.319	2.35	2.258
4	3.163	3.016	2.945
5	0.404	0.387	0.414
6	1.036	1.018	0.984
7	1.975	1.915	1.961
8	2.366	2.279	2.161
