# Supplementary material for: Antigenic properties of the SARS-CoV-2 nucleoprotein are altered by the RNA admixture
Source: PeerJ. 2022 Jan 7;10:e12751. doi: 10.7717/peerj.12751 (PMC8744485; doi:10.7717/peerj.12751)
Supplement: Supplemental Information 17 [file peerj-10-12751-s017.zip › S19.csv]

	X1	X2	X3
1	0.352	0.332	0.37
2	0.735	0.676	0.632
3	1.892	1.983	1.729
4	2.637	2.792	0.348
5	0.216	0.176	0.194
6	0.245	0.237	0.232
7	0.68	0.656	0.619
8	1.811	1.68	1.684
