# Supplementary material for: Antigenic properties of the SARS-CoV-2 nucleoprotein are altered by the RNA admixture
Source: PeerJ. 2022 Jan 7;10:e12751. doi: 10.7717/peerj.12751 (PMC8744485; doi:10.7717/peerj.12751)
Supplement: Supplemental Information 17 [file peerj-10-12751-s017.zip › S20.csv]

	X1	X2	X3
1	0.217	0.301	0.233
2	0.246	0.248	2.268
3	1.036	1.018	0.984
4	1.782	1.967	1.78
5	0.205	0.199	0.192
6	0.214	0.202	0.2
7	0.693	0.711	0.718
8	1.035	0.822	0.722
