# Supplementary material for: Antigenic properties of the SARS-CoV-2 nucleoprotein are altered by the RNA admixture
Source: PeerJ. 2022 Jan 7;10:e12751. doi: 10.7717/peerj.12751 (PMC8744485; doi:10.7717/peerj.12751)
Supplement: Supplemental Information 17 [file peerj-10-12751-s017.zip › S21.csv]

	X1	X2	X3
1	0.308	0.309	0.336
2	0.737	0.764	0.739
3	2.09	2.066	2.07
4	2.785	2.793	2.706
5	0.207	0.206	0.206
6	0.383	0.374	0.38
7	1.162	1.113	1.127
8	1.676	2.02	1.706
