# Supplementary material for: Antigenic properties of the SARS-CoV-2 nucleoprotein are altered by the RNA admixture
Source: PeerJ. 2022 Jan 7;10:e12751. doi: 10.7717/peerj.12751 (PMC8744485; doi:10.7717/peerj.12751)
Supplement: Supplemental Information 17 [file peerj-10-12751-s017.zip › S22.csv]

	X1	X2	X3
1	0.342	0.299	0.305
2	0.71	0.658	0.628
3	1.818	1.723	1.719
4	2.792	2.734	2.33
5	0.179	0.185	0.18
6	0.248	0.29	0.261
7	0.693	0.711	0.718
8	1.948	1.948	1.967
