# Supplementary material for: Antigenic properties of the SARS-CoV-2 nucleoprotein are altered by the RNA admixture
Source: PeerJ. 2022 Jan 7;10:e12751. doi: 10.7717/peerj.12751 (PMC8744485; doi:10.7717/peerj.12751)
Supplement: Supplemental Information 17 [file peerj-10-12751-s017.zip › S23.csv]

	X1	X2	X3
1	0.389	0.405	0.427
2	0.648	0.688	0.756
3	1.72	1.689	1.746
4	3.45	3.45	3.45
5	0.234	0.232	0.236
6	0.342	0.35	0.346
7	0.901	0.927	0.953
8	2.543	2.676	2.743
