# Supplementary material for: Antigenic properties of the SARS-CoV-2 nucleoprotein are altered by the RNA admixture
Source: PeerJ. 2022 Jan 7;10:e12751. doi: 10.7717/peerj.12751 (PMC8744485; doi:10.7717/peerj.12751)
Supplement: Supplemental Information 17 [file peerj-10-12751-s017.zip › S24.csv]

	X1	X2	X3
1	0.217	0.219	0.214
2	0.195	0.261	0.21
3	0.188	0.182	0.187
4	0.404	0.395	0.405
5	0.188	0.165	0.172
6	0.161	0.165	0.164
7	0.167	0.169	0.177
8	0.305	0.369	0.376
