# Supplementary material for: Antigenic properties of the SARS-CoV-2 nucleoprotein are altered by the RNA admixture
Source: PeerJ. 2022 Jan 7;10:e12751. doi: 10.7717/peerj.12751 (PMC8744485; doi:10.7717/peerj.12751)
Supplement: Supplemental Information 17 [file peerj-10-12751-s017.zip › S25.csv]

	X1	X2	X3
1	0.221	0.221	0.233
2	0.238	0.236	0.233
3	0.281	0.286	0.279
4	0.434	0.43	0.491
5	0.221	0.179	0.179
6	0.204	0.181	0.198
7	0.211	0.212	0.233
8	0.322	0.335	0.341
