# Supplementary material for: Antigenic properties of the SARS-CoV-2 nucleoprotein are altered by the RNA admixture
Source: PeerJ. 2022 Jan 7;10:e12751. doi: 10.7717/peerj.12751 (PMC8744485; doi:10.7717/peerj.12751)
Supplement: Supplemental Information 17 [file peerj-10-12751-s017.zip › S26.csv]

	X1	X2	X3
1	0.241	0.22	0.242
2	0.242	0.232	0.281
3	0.247	0.251	0.319
4	0.408	0.434	0.416
5	0.2	0.187	0.187
6	0.189	0.19	0.189
7	0.221	0.227	0.234
8	0.388	0.391	0.405
