# Supplementary material for: Antigenic properties of the SARS-CoV-2 nucleoprotein are altered by the RNA admixture
Source: PeerJ. 2022 Jan 7;10:e12751. doi: 10.7717/peerj.12751 (PMC8744485; doi:10.7717/peerj.12751)
Supplement: Supplemental Information 17 [file peerj-10-12751-s017.zip › S27.csv]

	X1	X2	X3
1	0.22	0.246	0.219
2	0.218	0.207	0.215
3	0.225	0.224	0.228
4	0.265	0.258	0.275
5	0.171	0.182	0.181
6	0.188	0.207	0.172
7	0.198	0.194	0.177
8	0.216	0.195	0.195
