# Supplementary material for: Antigenic properties of the SARS-CoV-2 nucleoprotein are altered by the RNA admixture
Source: PeerJ. 2022 Jan 7;10:e12751. doi: 10.7717/peerj.12751 (PMC8744485; doi:10.7717/peerj.12751)
Supplement: Supplemental Information 17 [file peerj-10-12751-s017.zip › S28.csv]

	X1	X2	X3
1	0.276	0.223	0.271
2	0.24	0.225	0.241
3	0.36	0.264	0.309
4	0.463	0.338	0.344
5	0.178	0.209	0.193
6	0.177	0.197	0.183
7	0.191	0.232	0.216
8	0.213	0.249	0.555
