# Supplementary material for: Antigenic properties of the SARS-CoV-2 nucleoprotein are altered by the RNA admixture
Source: PeerJ. 2022 Jan 7;10:e12751. doi: 10.7717/peerj.12751 (PMC8744485; doi:10.7717/peerj.12751)
Supplement: Supplemental Information 17 [file peerj-10-12751-s017.zip › S30.csv]

	X1	X2	X3
1	0.218	0.229	0.234
2	0.219	0.262	0.241
3	0.245	0.276	0.25
4	0.375	0.374	0.383
5	0.207	0.202	0.203
6	0.216	0.211	0.207
7	0.21	0.222	0.224
8	0.313	0.394	0.502
