# Supplementary material for: Antigenic properties of the SARS-CoV-2 nucleoprotein are altered by the RNA admixture
Source: PeerJ. 2022 Jan 7;10:e12751. doi: 10.7717/peerj.12751 (PMC8744485; doi:10.7717/peerj.12751)
Supplement: Supplemental Information 17 [file peerj-10-12751-s017.zip › S31.csv]

	X1	X2	X3
1	0.208	0.209	0.207
2	0.211	0.21	0.217
3	0.227	0.23	0.22
4	0.455	0.515	0.395
5	0.198	0.201	0.202
6	0.194	0.201	0.192
7	0.231	0.204	0.214
8	0.273	0.384	0.321
