# Supplementary material for: Antigenic properties of the SARS-CoV-2 nucleoprotein are altered by the RNA admixture
Source: PeerJ. 2022 Jan 7;10:e12751. doi: 10.7717/peerj.12751 (PMC8744485; doi:10.7717/peerj.12751)
Supplement: Supplemental Information 17 [file peerj-10-12751-s017.zip › S32.csv]

	X1	X2	X3
1	0.183	0.186	0.189
2	0.188	0.189	0.192
3	0.254	0.263	0.265
4	0.534	0.55	0.565
5	0.158	0.159	0.166
6	0.162	0.165	0.168
7	0.183	0.191	0.195
8	0.327	0.402	0.513
