# Supplementary material for: Antigenic properties of the SARS-CoV-2 nucleoprotein are altered by the RNA admixture
Source: PeerJ. 2022 Jan 7;10:e12751. doi: 10.7717/peerj.12751 (PMC8744485; doi:10.7717/peerj.12751)
Supplement: Supplemental Information 17 [file peerj-10-12751-s017.zip › S33.csv]

	X1	X2	X3
1	0.239	0.225	0.253
2	0.226	0.213	0.235
3	0.282	0.227	0.266
4	0.44	0.353	0.445
5	0.208	0.213	0.229
6	0.199	0.215	0.224
7	0.214	0.218	0.228
8	0.38	0.326	0.327
