# Supplementary material for: Antigenic properties of the SARS-CoV-2 nucleoprotein are altered by the RNA admixture
Source: PeerJ. 2022 Jan 7;10:e12751. doi: 10.7717/peerj.12751 (PMC8744485; doi:10.7717/peerj.12751)
Supplement: Supplemental Information 17 [file peerj-10-12751-s017.zip › S34.csv]

	X1	X2	X3
1	0.189	0.206	0.242
2	0.202	0.196	0.221
3	0.258	0.231	0.232
4	0.442	0.382	0.354
5	0.177	0.193	0.187
6	0.183	0.18	0.181
7	0.192	0.198	0.199
8	0.281	0.531	0.406
