# Supplementary material for: Antigenic properties of the SARS-CoV-2 nucleoprotein are altered by the RNA admixture
Source: PeerJ. 2022 Jan 7;10:e12751. doi: 10.7717/peerj.12751 (PMC8744485; doi:10.7717/peerj.12751)
Supplement: Supplemental Information 17 [file peerj-10-12751-s017.zip › S35.csv]

	X1	X2	X3
1	0.181	0.206	0.215
2	0.222	0.2	0.206
3	0.221	0.234	0.237
4	0.288	0.257	0.28
5	0.183	0.223	0.201
6	0.195	0.221	0.207
7	0.201	0.237	0.227
8	0.215	0.267	0.255
