# Supplementary material for: Antigenic properties of the SARS-CoV-2 nucleoprotein are altered by the RNA admixture
Source: PeerJ. 2022 Jan 7;10:e12751. doi: 10.7717/peerj.12751 (PMC8744485; doi:10.7717/peerj.12751)
Supplement: Supplemental Information 17 [file peerj-10-12751-s017.zip › S36.csv]

	X1	X2	X3
1	0.247	0.223	0.24
2	0.21	0.204	0.21
3	0.299	0.242	0.27
4	0.396	0.387	0.39
5	0.201	0.225	0.21
6	0.171	0.244	0.21
7	0.234	0.285	0.26
8	0.31	0.449	0.38
