# Supplementary material for: Antigenic properties of the SARS-CoV-2 nucleoprotein are altered by the RNA admixture
Source: PeerJ. 2022 Jan 7;10:e12751. doi: 10.7717/peerj.12751 (PMC8744485; doi:10.7717/peerj.12751)
Supplement: Supplemental Information 17 [file peerj-10-12751-s017.zip › S37.csv]

	X1	X2	X3
1	0.223	0.237	0.231
2	0.216	0.226	0.231
3	0.223	0.378	0.274
4	0.303	0.302	0.321
5	0.174	0.18	0.177
6	0.166	0.169	0.169
7	0.173	0.192	0.183
8	0.191	0.223	0.511
